# Supplementary material for: CropGS-Hub: a comprehensive database of genotype and phenotype resources for genomic prediction in major crops
Source: Nucleic Acids Res. 2023 Nov 24;52(D1):D1519–29. doi: 10.1093/nar/gkad1062 (PMC10767954; doi:10.1093/nar/gkad1062)
Supplement: gkad1062_Supplemental_Files [file gkad1062_supplemental_files.zip]

Archive with 2 entries (2 files):
- CropGS_SupplementaryFigures_1014.pdf
- SupplementaryTable_1014.xlsx
