# Supplementary material for: CropGS-Hub: a comprehensive database of genotype and phenotype resources for genomic prediction in major crops
Source: Nucleic Acids Res. 2023 Nov 24;52(D1):D1519–29. doi: 10.1093/nar/gkad1062 (PMC10767954; doi:10.1093/nar/gkad1062)
Supplement: gkad1062_Supplemental_Files [file gkad1062_supplemental_files.zip › SupplementaryTable_1014.xlsx]

## Sheet: S1
Supplementary Table 1. Summary of cohort resources used in this study.
ID	Species	Population type	Sample number	Trait number	SNP number	Reference genome version	Publication information	Publication	Phenotype data sources	Genotype data sources
GSTP001	Zea mays	Hybrid Line	8652	3	4549828	B73 v3.25	Genome Biol. 2021 May 10;22(1):148.	The genetic mechanism of heterosis utilization in maize improvement (PMID: 33971930)	http://zeamap.hzau.edu.cn/ftp/99_MaizegoResources/01_CUBIC_related	http://zeamap.hzau.edu.cn/ftp/99_MaizegoResources/01_CUBIC_related
GSTP002	Zea mays	Hybrid Line	5820	18	4549828	B73 v3.25	Genome Biol. 2022 Mar 15;23(1):80.	Target-oriented prioritization: targeted selection strategy by integrating organismal and molecular traits through predictive analytics in breeding (PMID: 35292095)	https://github.com/yingjiexiao/TOP/tree/main/Phenotype/NCII_trait.txt	http://zeamap.hzau.edu.cn/ftp/99_MaizegoResources/01_CUBIC_related
GSTP003	Zea mays	Inbred Line & CUBIC	1458	3	4549828	B73 v3.25	Genome Biol. 2021 May 10;22(1):148.	The genetic mechanism of heterosis utilization in maize improvement (PMID: 33971930)	http://zeamap.hzau.edu.cn/ftp/99_MaizegoResources/01_CUBIC_related	http://zeamap.hzau.edu.cn/ftp/99_MaizegoResources/01_CUBIC_related
GSTP004	Zea mays	CUBIC	1404	23	11825030	B73 v3.25	Genome Biol. 2020 Jan 24;21(1):20.	CUBIC: an atlas of genetic architecture promises directed maize improvement (PMID: 31980033)	http://www.maizego.org/download/Agronomic_23Traits.txt	https://pan.baidu.com/s/1AsPJLTe--gU5EN8aFTMYPA
GSTP005	Zea mays	Inbred Line	350	13	25320665	B73 v3	Nat Genet. 2020 Jun;52(6):565-571.	Genome-wide selection and genetic improvement during modern maize breeding (PMID: 32341525)	Provided by authors	Provided by authors
GSTP006	Zea mays	Inbred Line	1604	21	16552942	B73 v3	Nat Plants. 2022 Jul;8(7):750-763.	Genomic insights into historical improvement of heterotic groups during modern hybrid maize breeding (PMID: 35851624)	Provided by authors	Provided by authors
GSTP007	Oryza sativa	Hybrid Line	1495	32	1651507	MSU v.7.0	Nat Commun. 2015 Feb 5;6:6258.	Genomic analysis of hybrid rice varieties reveals numerous superior alleles that contribute to heterosis (PMID: 25651972)	Supplementary Dataset	Supplementary Dataset
GSTP008	Oryza sativa	Inbred Line	705	51	7048490	MSU v.7.0	Sci China Life Sci. 2020 Nov;63(11):1688-1702.	Analysis of genetic architecture and favorable allele usage of agronomic traits in a large collection of Chinese rice accessions (PMID: 32303966)	Supplementary material	Supplementary material		Supplementary material
GSTP009	Oryza sativa	Inbred Line	378	33	5231433	MSU v.7.0	Nat Commun. 2011 Sep 13;2:467.	Genome-wide association mapping reveals a rich genetic architecture of complex traits in Oryza sativa (PMID: 21915109)	Supplementary Data	Supplementary Data
GSTP010	Gossypium hirsutum	Inbred Line	1245	4	1122352	Texas Marker 1	Nat Genet. 2021 Jun;53(6):916-924.	The genomic basis of geographic differentiation and fiber improvement in cultivated cotton (PMID: 33859417)	https://db.cngb.org/cottonGVD/download	https://db.cngb.org/cottonGVD/download
GSTP011	Setaria italica	Inbred Line	827	12	161562	Zhanggu reference genome v.2.3	Nat Commun. 2022 Oct 7;13(1):5913.	GWAS, MWAS and mGWAS provide insights into precision agriculture based on genotype-dependent microbial effects in foxtail millet (PMID: 36207301)	https://zenodo.org/record/7018179	https://zenodo.org/record/7018179
GSTP012	Cicer arietinum	Inbred Line	2921	15	2470880	CDC Frontier	Nature. 2021 Nov;599(7886):622-627.	A chickpea genetic variation map based on the sequencing of 3,366 genomes (PMID: 34759320)	https://cegresources.icrisat.org/cicerseq/?page_id=3444	https://cegresources.icrisat.org/cicerseq/?page_id=3444
GSTP013	Brassica napus	Inbred Line	991	10	4286896	Darmor-bzh v4.1	Mol Plant. 2019 Jan 7;12(1):30-43.	Whole-Genome Resequencing of a Worldwide Collection of Rapeseed Accessions Reveals the Genetic Basis of Ecotype Divergence (PMID: 30472326)	http://rapeseed.biocloud.net/page/download/download	http://rapeseed.biocloud.net/page/download/download
GSTP014	Glycine max	Inbred Line	2795	111	31580805	Gmax ZH13 v2.0	Cell. 2020 Jul 9;182(1):162-176.e13.	Pan-Genome of Wild and Cultivated Soybeans (PMID: 32553274)	https://ngdc.cncb.ac.cn/soyomics/phenome/	https://ngdc.cncb.ac.cn/gvm/getProjectDetail?project=GVM000063

## Sheet: S2
Supplementary Table 2. Trait names involved in each cohort.
ID	Traits
GSTP001	Days to tasseling
	Plant height
	Ear weight
GSTP002	Cob weight
	Days to anther
	Days to silk
	Days to tassel
	Ear diameter
	Ear height
	Ear length
	Ear leaf length
	Ear leaf width
	Ear row number
	Ear weight
	Kernel number per ear
	Kernel number per row
	Kernel weight per ear
	Length of barren tip
	Plant height
	Tassel branch number
	Tassel length
GSTP003	Days to tasseling
	Plant height
	Ear weight
GSTP004	Anther-tassel interval
	Cob weight
	Days to anther
	Days to silk
	Days to tassel
	Ear diameter
	Ear height
	Ear length
	Ear leaf length
	Ear leaf width
	Ear row number
	Ear weight
	Kernel number per ear
	Kernel number per row
	Kernel weight per ear
	Length of barren tip
	Leaf number above ear
	Leaf number below ear
	Plant height
	Silk-anther interval
	Silk-tassel interval
	Tassel branch number
	Tassel length
GSTP005	Days to anthesis
	Days to silking
	Anthesis to silking interval
	Lower leaf angle
	Upper leaf angle
	Leaf width
	Leaf length
	Plant height
	Ear height
	Relative ear height
	Tassel branch number
	Tassel length
	Upper leaf number
GSTP006	Days to anthesis
	Days to silking
	Anthesis to silking interval
	Plant height
	Ear height
	Relative ear height
	Tassel branch number
	Tassel length
	Grain yield per plant
	Kernel weight per ear
	Ear weight
	Kernel ratio
	Hundred kernel weight
	Hundred kernel volum
	Kernel length
	Kernel width
	Ear length
	Ear diameter
	Cob weight
	Kernel row number
	Kernel number per row
GSTP007	Yield per plant HangZhou
	Panicle number HangZhou
	Grain number per panicle HangZhou
	Seed setting rate HangZhou
	Grain weight HangZhou
	Heading date HangZhou
	Height HangZhou
	Flag leaf length HangZhou
	Flag leaf width HangZhou
	Panicle length HangZhou
	Grain length HangZhou
	Grain width HangZhou
	Yield per plant SanYa
	Panicle number SanYa
	Grain number per panicle SanYa
	Seed setting rate SanYa
	Grain weight SanYa
	Heading date SanYa
	Height SanYa
	Panicle length SanYa
	Grain length SanYa
	Grain width SanYa
	Yield per plant BLUP
	Panicle number BLUP
	Grain number per panicle BLUP
	Seed setting rate BLUP
	Grain weight BLUP
	Heading date BLUP
	Height BLUP
	Panicle length BLUP
	Grain length BLUP
	Grain width BLUP
GSTP008	Blighted Grains per Plant YangZhou2015
	Blighted Grain Weight per Plant YangZhou2015
	Filled Grains per Panicle WenJiang2015
	Flag Leaf Length BeiJing2016
	Flag Leaf Width BeiJing2016
	Grain Length BeiJing2015
	Grain Length BLUP
	Grain Length LingShui2016
	Grain Length WenJiang2015
	Grain Length YangZhou2015
	Grain Setting Rate WenJiang2015
	Grain Width BeiJing2015
	Grain Width BLUP
	Grain Width LingShui2016
	Grain Width WenJiang2015
	Grain Width YangZhou2015
	Grain Yield per Plant BeiJing2015
	Grain Yield per Plant BLUP
	Grain Yield per Plant LingShui2015
	Grain Yield per Plant WenJiang2015
	Grain Yield per Plant YangZhou2015
	Heading Date BeiJing2015
	Heading Date BLUP
	Heading Date LingShui2015
	Heading Date LingShui2016
	Heading Date WenJiang2015
	Heading Date YangZhou2015
	Plant Height BeiJing2015
	Plant Height BLUP
	Plant Height LingShui2015
	Plant Height LingShui2016
	Plant Height WenJiang2015
	Plant Height YangZhou2015
	Panicle Length LingShui2016
	Panicle Length YangZhou2015
	Number of Productive Panicle per Plant BLUP
	Number of Productive Panicle per Plant LingShui2016
	Number of Productive Panicle per Plant WenJiang2015
	Number of Productive Panicle per Plant YangZhou2015
	Panicle Weight WenJiang2015
	Spikelet Number per Panicle WenJiang2015
	SPAD Value of Flag Leaf BeiJing2016
	1000-Grain Weight BeiJing2015
	1000-Grain Weight BLUP
	1000-Grain Weight LingShui2016
	1000-Grain Weight WenJiang2015
	1000-Grain Weight YangZhou2015
	Tiller Number per Plant BeiJing2015
	Tiller Number per Plant BLUP
	Tiller Number per Plant LingShui2015
	Tiller Number per Plant WenJiang2015
GSTP009	Flowering time at Arkansas
	Flowering time at Faridpur
	Flowering time at Aberdeen
	FT ratio of Arkansas/Aberdeen
	FT ratio of Faridpur/Aberdeen
	Culm habit
	Flag leaf length
	Flag leaf width
	Panicle number per plant
	Plant height
	Panicle length
	Primary panicle branch number
	Seed number per panicle
	Florets per panicle
	Panicle fertility
	Seed length
	Seed width
	Seed volume
	Seed surface area
	Brown rice seed length
	Brown rice seed width
	Brown rice surface area
	Brown rice volume
	Seed length/width ratio
	Brown rice length/width ratio
	Straighthead suseptability
	Blast resistance
	Amylose content
	Alkali spreading value
	Protein content
	Flowering time at Arkansas Year07
	Flowering time at Arkansas Year06
	Flowering time BLUP
GSTP010	Fiber length
	Fiber strength
	Fiber micronaire
	Fiber elongation rate
GSTP011	Top second leaf length
	Top second leaf width
	Main stem height
	Main stem width
	Panicle length of the main stem
	Panicle diameter of the main stem
	Fringe neck length
	Main stem panicle weight
	Per plant grain weight
	Hundred kernel weight
	Spikelet number of the main stem
	Grain number per spike
GSTP012	Days to 0.5 flowering
	Plant height
	Days to maturity
	Pods per plant
	Hundred seed weight
	Flowering duration
	Plant width
	Apical primary branch
	Apical secondary branch
	Basal primary branch
	Basal secondary branch
	Tertiary branch
	Seeds per pod
	Yield per plant
	Yield
GSTP013	Flowering Time
	Glucosinolate Content
	Protein Content
	Oil Content
	C16:0
	C18:1
	C18:2
	C18:3
	C20:1
	C22:1
GSTP014	Beginning bloom date BLUP
	Beginning bloom date BeiJing2013
	Beginning bloom date BeiJing2014
	Beginning bloom date HeNan2014
	Beginning bloom date HeNan2015
	Beginning bloom date HeiLongJiang2014
	Beginning bloom date HeiLongJiang2015
	Beginning bloom date ShanXi2013
	Beginning bloom date ShanXi2014Drought
	Beginning bloom date ShanXi2014Wet
	Beginning bloom date ShanXi2015Drought
	Beginning bloom date ShanXi2015Wet
	Beginning pod date BLUP
	Beginning pod date HeNan2015
	Beginning pod date ShanXi2013
	FA16 content BLUP
	FA16 content BeiJing2013
	FA16 content HeNan2014
	FA16 content HeiLongJiang2014
	FA18 content BLUP
	FA18 content BeiJing2013
	FA18 content HeNan2014
	FA18 content HeiLongJiang2014
	FA content BLUP
	FA content BeiJing2013
	FA content HeNan2014
	FA content HeiLongJiang2014
	One hundred seed weight BLUP
	One hundred seed weight BeiJing2013
	One hundred seed weight HeNan2014
	One hundred seed weight HeNan2015
	One hundred seed weight HeiLongJiang2014
	One hundred seed weight HeiLongJiang2015
	One hundred seed weight ShanXi2013
	One hundred seed weight ShanXi2014Drought
	One hundred seed weight ShanXi2014Wet
	One hundred seed weight ShanXi2015Drought
	One hundred seed weight ShanXi2015Wet
	Leaf length BLUP
	Leaf length BeiJing2013
	Leaf length HeNan2014
	Leaf length HeNan2015
	Leaf length HeiLongJiang2014
	Leaf length HeiLongJiang2015
	Leaf width BLUP
	Leaf width BeiJing2013
	Leaf width BeiJing2014
	Leaf width HeNan2014
	Leaf width HeNan2015
	Leaf width HeiLongJiang2014
	Leaf width HeiLongJiang2015
	Pod maturity date BLUP
	Pod maturity date BeiJing2013
	Pod maturity date BeiJing2014
	Pod maturity date HeNan2014
	Pod maturity date HeNan2015
	Pod maturity date HeiLongJiang2014
	Pod maturity date HeiLongJiang2015
	Pod maturity date ShanXi2014Drought
	Pod maturity date ShanXi2014Wet
	Pod maturity date ShanXi2015Drought
	Pod maturity date ShanXi2015Wet
	Nodule number BeiJing2014
	Overground biomass BLUP
	Overground biomass HeiLongJiang2014
	Overground biomass ShanXi2014Drought
	Overground biomass ShanXi2014Wet
	Pod damaged by insect ShanXi2014
	Plant height BLUP
	Plant height BeiJing2013
	Plant height BeiJing2014
	Plant height HeNan2014
	Plant height HeNan2015
	Plant height HeiLongJiang2014
	Plant height HeiLongJiang2015
	Plant height ShanXi2013
	Plant height ShanXi2014
	Plant height ShanXi2014Drought
	Plant height ShanXi2014Wet
	Plant height ShanXi2015Drought
	Plant height ShanXi2015Wet
	Protein content BLUP
	Protein content BeiJing2013
	Protein content HeNan2014
	Protein content HeiLongJiang2014
	Seed damaged by insect HeNan2015
	Seed length BLUP
	Seed length BeiJing2013
	Seed length HeNan2014
	Seed length HeNan2015
	Seed length HeiLongJiang2014
	Seed length HeiLongJiang2015
	Seed thickness BLUP
	Seed thickness BeiJing2013
	Seed thickness HeNan2014
	Seed thickness HeNan2015
	Seed thickness HeiLongJiang2014
	Seed thickness HeiLongJiang2015
	Valid branch number BLUP
	Valid branch number BeiJing2013
	Valid branch number BeiJing2014
	Valid branch number HeNan2014
	Valid branch number HeNan2015
	Valid branch number HeiLongJiang2014
	Valid branch number HeiLongJiang2015
	Valid branch number ShanXi2013
	Valid branch number ShanXi2014
	Valid branch number ShanXi2014Drought
	Valid branch number ShanXi2014Wet
	Valid branch number ShanXi2015Drought
	Valid branch number ShanXi2015Wet

## Sheet: S3
Supplementary Table 3. Data resources for the samples used for performing prediction cases.
Case	Sample	Group		Case	Raw reads ID	Accession name	Group
Train models and prediction	WM114	Training		Combination of rice parent lines	SRR12523731	Quan9311A	cytoplasm male sterility
	WM197	Training			SRR12452013	Zhenhui129	3-line restorer
	WM198	Training			SRR12452014	Zhenhui084	3-line restorer
	WM199	Training			SRR12452015	Zhenhui42	3-line restorer
	WM200	Training			SRR12452017	Zhehui7954	3-line restorer
	WM201	Training			SRR12452018	Zhehui0506	3-line restorer
	WM202	Training			SRR12452023	Zhaiyeqing8hao	3-line restorer
	WM203	Training			SRR12452026	Zaohuijing49	3-line restorer
	WM204	Training			SRR12452027	Zaohui1hao	3-line restorer
	WM206	Training			SRR12452031	Xiuhui2hao	3-line restorer
	WM207	Training			SRR12452038	Yunhui310	3-line restorer
	WM208	Training			SRR12452046	Yuexiangzhan	3-line restorer
	WM209	Training			SRR12452048	Yuenongsimiao	3-line restorer
	WM211	Training			SRR12452052	Yuehui9802	3-line restorer
	WM212	Training			SRR12452054	Yuehui9113	3-line restorer
	WM213	Training			SRR12452064	Xinxiangzhan	3-line restorer
	WM214	Training			SRR12452073	Yihui3551	3-line restorer
	WM215	Training			SRR12452074	Yihui3003	3-line restorer
	WM115	Training			SRR12452076	Yihui2308	3-line restorer
	WM216	Training			SRR12452077	Yihui2292	3-line restorer
	WM218	Training			SRR12452078	Yihui2084	3-line restorer
	WM220	Training			SRR12452079	Yihui1577	3-line restorer
	WM222	Training			SRR12452080	Yihui1313	3-line restorer
	WM223	Training			SRR12452081	Yihui10hao	3-line restorer
	WM224	Training			SRR12452082	Yihui9hao	3-line restorer
	WM225	Training			SRR12452089	Yanhui650	3-line restorer
	WM116	Training			SRR12452090	Yanhui559	3-line restorer
	WM226	Training			SRR12452092	Yanghui542	3-line restorer
	WM227	Training			SRR12452093	Yanghui336	3-line restorer
	WM228	Training			SRR12452094	Yanghui332	3-line restorer
	WM231	Training			SRR12452106	Yahui2115	3-line restorer
	WM232	Training			SRR12452117	Yahui627	3-line restorer
	WM233	Training			SRR12452123	Zhonglianhui950	3-line restorer
	WM117	Training			SRR12452124	Zhonglianhui510	3-line restorer
	WM234	Training			SRR12452130	Zhonghui8015	3-line restorer
	WM235	Training			SRR12452131	Zhonghui8012	3-line restorer
	WM236	Training			SRR12452132	Zhonghui8006	3-line restorer
	WM238	Training			SRR12452136	Zhong413	3-line restorer
	WM241	Training			SRR12452142	Zhi10	3-line restorer
	WM118	Training			SRR12452143	Zhi4	3-line restorer
	WM242	Training			SRR12452144	Zhi1	3-line restorer
	WM243	Training			SRR12523379	IR2055	3-line restorer
	WM244	Training			SRR12523386	IR665	3-line restorer
	WM245	Training			SRR12523387	IR661	3-line restorer
	WM246	Training			SRR12523393	IR36	3-line restorer
	WM247	Training			SRR12523395	IR30	3-line restorer
	WM248	Training			SRR12523396	IR28-2	3-line restorer
	WM249	Training			SRR12523397	IR28-1	3-line restorer
	WM250	Training			SRR12523398	IR26-2	3-line restorer
	WM251	Training			SRR12523399	IR26-1	3-line restorer
	WM119	Training			SRR12523400	IR24-2	3-line restorer
	WM252	Training			SRR12523401	IR24-1	3-line restorer
	WM253	Training			SRR12523406	Hui2	3-line restorer
	WM254	Training			SRR12523408	Huazhan	3-line restorer
	WM255	Training			SRR12523413	Huanghuazhan-2	3-line restorer
	WM256	Training			SRR12523414	Huanghuazhan-1	3-line restorer
	WM257	Training			SRR12523418	Huahui352	3-line restorer
	WM258	Training			SRR12523419	Huahui118	3-line restorer
	WM259	Training			SRR12523447	Hanhui3hao	3-line restorer
	WM120	Training			SRR12523449	403	3-line restorer
	WM262	Training			SRR12523450	Hang1hao	3-line restorer
	WM263	Training			SRR12523467	Guihui985	3-line restorer
	WM265	Training			SRR12523475	Gui1025	3-line restorer
	WM266	Training			SRR12523476	Gui649	3-line restorer
	WM267	Training			SRR12523477	Gui630	3-line restorer
	WM268	Training			SRR12523478	Gui582	3-line restorer
	WM269	Training			SRR12523479	Gui99	3-line restorer
	WM270	Training			SRR12523480	Gui44	3-line restorer
	WM271	Training			SRR12523497	Guanghui3550	3-line restorer
	WM121	Training			SRR12523498	Guanghui998	3-line restorer
	WM272	Training			SRR12523499	Guanghui368	3-line restorer
	WM273	Training			SRR12523500	Guanghui312	3-line restorer
	WM274	Training			SRR12523501	Guanghui128	3-line restorer
	WM276	Training			SRR12523502	Guanghui122	3-line restorer
	WM278	Training			SRR12523513	Gu154	3-line restorer
	WM279	Training			SRR12523546	Fuhui9802	3-line restorer
	WM122	Training			SRR12523547	Fuhui9801	3-line restorer
	WM280	Training			SRR12523548	Fuhui9303	3-line restorer
	WM281	Training			SRR12523550	Fuhui5138	3-line restorer
	WM283	Training			SRR12523551	Fuhui2098	3-line restorer
	WM284	Training			SRR12523552	Fuhui964	3-line restorer
	WM285	Training			SRR12523553	Fuhui838S	3-line restorer
	WM286	Training			SRR12523554	Fuhui838	3-line restorer
	WM287	Training			SRR12523555	Fuhui0724	3-line restorer
	WM288	Training			SRR12523556	Fuhui676	3-line restorer
	WM289	Training			SRR12523557	Fuhui673	3-line restorer
	WM123	Training			SRR12523558	Fuhui016	3-line restorer
	WM290	Training			SRR12523567	Feihui6hao	3-line restorer
	WM291	Training			SRR12523581	Erliuzhaizao	3-line restorer
	WM292	Training			SRR12523589	Enhui58	3-line restorer
	WM293	Training			SRR12523592	Duoxiyihao	3-line restorer
	WM294	Training			SRR12523593	Duoxi1hao	3-line restorer
	WM295	Training			SRR12523600	Dehui3485	3-line restorer
	WM296	Training			SRR12523601	Dehui923	3-line restorer
	WM298	Training			SRR12523602	Dehui381	3-line restorer
	WM300	Training			SRR12523606	Dalixiang15	3-line restorer
	WM301	Training			SRR12523607	D308	3-line restorer
	WM303	Training			SRR12523609	Cpei211	3-line restorer
	WM305	Training			SRR12523624	Chuanhui907	3-line restorer
	WM306	Training			SRR12523625	Chuanhanghui1618	3-line restorer
	WM307	Training			SRR12523626	Chuanhanghui907	3-line restorer
	WM308	Training			SRR12523635	Chenghui727	3-line restorer
	WM125	Training			SRR12523636	Chenghui448	3-line restorer
	WM310	Training			SRR12523637	Chenghui425	3-line restorer
	WM311	Training			SRR12523638	75P12	3-line restorer
	WM312	Training			SRR12523639	Chenghui177	3-line restorer
	WM313	Training			SRR12523640	Chenghui149	3-line restorer
	WM314	Training			SRR12523641	Chenghui19	3-line restorer
	WM316	Training			SRR12523646	ChanghuiT025	3-line restorer
	WM319	Training			SRR12523647	Changhui891	3-line restorer
	WM320	Training			SRR12523648	Changhui871	3-line restorer
	WM321	Training			SRR12523650	Changhui851	3-line restorer
	WM322	Training			SRR12523651	Changhui121	3-line restorer
	WM323	Training			SRR12523652	Changhui117	3-line restorer
	WM440	Training			SRR12523662	Cehui33	3-line restorer
	WM325	Training			SRR12523663	Ce258	3-line restorer
	WM326	Training			SRR12523664	Ce253	3-line restorer
	WM328	Training			SRR12523665	Ce235	3-line restorer
	WM329	Training			SRR12523666	Ce64	3-line restorer
	WM330	Training			SRR12523667	Ce49-1	3-line restorer
	WM331	Training			SRR12523668	Ce49	3-line restorer
	WM332	Training			SRR12523669	Ce48	3-line restorer
	WM333	Training			SRR12523670	Ce22	3-line restorer
	WM335	Training			SRR12523672	CDR22	3-line restorer
	WM336	Training			SRR12523685	R210	3-line restorer
	WM337	Training			SRR12523686	R207	3-line restorer
	WM338	Training			SRR12523687	R198	3-line restorer
	WM339	Training			SRR12523688	R191	3-line restorer
	WM340	Training			SRR12523690	R183	3-line restorer
	WM341	Training			SRR12523691	R171	3-line restorer
	WM342	Training			SRR12523694	R162	3-line restorer
	WM343	Training			SRR12523695	R158	3-line restorer
	WM344	Training			SRR12523696	R150	3-line restorer
	WM346	Training			SRR12523699	R115	3-line restorer
	WM348	Training			SRR12523700	R107	3-line restorer
	WM350	Training			SRR12523704	R90	3-line restorer
	WM351	Training			SRR12523705	R88-2	3-line restorer
	WM352	Training			SRR12523706	R88-1	3-line restorer
	WM353	Training			SRR12523707	R78	3-line restorer
	WM354	Training			SRR12523708	R66	3-line restorer
	WM355	Training			SRR12523710	R60	3-line restorer
	WM357	Training			SRR12523711	R29	3-line restorer
	WM358	Training			SRR12523716	R-7	3-line restorer
	WM359	Training			SRR12523717	R-6	3-line restorer
	WM360	Training			SRR12523720	R-4	3-line restorer
	WM361	Training			SRR12523721	R-3	3-line restorer
	WM363	Training			SRR12523722	R-2	3-line restorer
	WM364	Training			SRR12523723	R-1	3-line restorer
	WM365	Training			SRR12523728	Quanhui131	3-line restorer
	WM366	Training			SRR12523729	Quanhui039	3-line restorer
	WM367	Training			SRR12523744	Qianhui1388	3-line restorer
	WM368	Training			SRR12523745	Qianhui1385	3-line restorer
	WM129	Training			SRR12523746	Qianhui785	3-line restorer
	WM369	Training			SRR12523747	Qianhui489	3-line restorer
	WM370	Training			SRR12523749	Qianhui381	3-line restorer
	WM372	Training			SRR12523750	Qianhui104	3-line restorer
	WM373	Training			SRR12523752	Qhui108	3-line restorer
	WM374	Training			SRR12523753	Qhui28	3-line restorer
	WM375	Training			SRR12523754	Q431	3-line restorer
	WM376	Training			SRR12523761	Pinghui141	3-line restorer
	WM130	Training			SRR12523762	Pinghui2hao	3-line restorer
	WM379	Training			SRR12523783	Neihui2539	3-line restorer
	WM380	Training			SRR12523784	Neihui94-11	3-line restorer
	WM381	Training			SRR12523790	Nanhuifu819	3-line restorer
	WM382	Training			SRR12523791	Nanhui1659	3-line restorer
	WM383	Training			SRR12523793	Nanhui716	3-line restorer
	WM384	Training			SRR12523794	Nanhui511	3-line restorer
	WM385	Training			SRR12523795	Nanhui445	3-line restorer
	WM390	Training			SRR12523796	Nanhui183	3-line restorer
	WM392	Training			SRR12523797	Nanhui180	3-line restorer
	WM393	Training			SRR12523798	Nanhui125	3-line restorer
	WM395	Training			SRR12523799	Nanhui115	3-line restorer
	WM132	Training			SRR12523800	Nanhui009	3-line restorer
	WM133	Training			SRR12523808	N175	3-line restorer
	WM459	Training			SRR12523813	Miyang46	3-line restorer
	WM135	Training			SRR12523819	Minhui3301	3-line restorer
	WM137	Training			SRR12523823	Minghui2155	3-line restorer
	WM108	Training			SRR12523824	Minghui1273	3-line restorer
	WM139	Training			SRR12523826	Minghui1259	3-line restorer
	WM140	Training			SRR12523827	Minghui100	3-line restorer
	WM141	Training			SRR12523828	Minghui86	3-line restorer
	WM142	Training			SRR12523829	Minghui82	3-line restorer
	WM143	Training			SRR12523830	Minghui78	3-line restorer
	WM144	Training			SRR12523831	Minghui77	3-line restorer
	WM145	Training			SRR12523832	Minghui73	3-line restorer
	WM146	Training			SRR12523833	Minghui70	3-line restorer
	WM147	Training			SRR12523834	Minghui67	3-line restorer
	WM148	Training			SRR12523835	Minghui63	3-line restorer
	WM149	Training			SRR12523838	Minghui07	3-line restorer
	WM150	Training			SRR12523840	Mianhui9939	3-line restorer
	WM152	Training			SRR12523841	Mianhui9937	3-line restorer
	WM153	Training			SRR12523842	Mianhui3724	3-line restorer
	WM154	Training			SRR12523843	Mianhui2040	3-line restorer
	WM155	Training			SRR12523844	Mianhui2009	3-line restorer
	WM156	Training			SRR12523845	Mianhui725	3-line restorer
	WM157	Training			SRR12523846	Mianhui662	3-line restorer
	WM158	Training			SRR12523847	Mianhui501	3-line restorer
	WM160	Training			SRR12523849	Mianhui146	3-line restorer
	WM162	Training			SRR12523863	Lvdao24	3-line restorer
	WM163	Training			SRR12523873	Lunhui422	3-line restorer
	WM164	Training			SRR12523875	LuhuiH103	3-line restorer
	WM165	Training			SRR12523876	Luhui8258	3-line restorer
	WM166	Training			SRR12523877	Luhui1345	3-line restorer
	WM111	Training			SRR12523878	Luhui615	3-line restorer
	WM167	Training			SRR12523879	Luhui602	3-line restorer
	WM168	Training			SRR12523880	Luhui17	3-line restorer
	WM171	Training			SRR12523928	Lehui188	3-line restorer
	WM172	Training			SRR12523944	K4806	3-line restorer
	WM173	Training			SRR12523997	Jianghui151	3-line restorer
	WM174	Training			SRR12524044	R225	3-line restorer
	WM175	Training			SRR12524047	Xihui952	3-line restorer
	WM176	Training			SRR12524048	Xihui18hao	3-line restorer
	WM112	Training			SRR12524051	Xianhui207	3-line restorer
	WM177	Training			SRR12524090	Xianghui299	3-line restorer
	WM178	Training			SRR12524091	Xianghui227	3-line restorer
	WM182	Training			SRR12524112	Wushansimiao	3-line restorer
	WM183	Training			SRR12524114	WR002	3-line restorer
	WM185	Training			SRR12524115	WR001	3-line restorer
	WM186	Training			SRR12524123	Wanhui-40491	3-line restorer
	WM113	Training			SRR12524124	Wanhui88	3-line restorer
	WM187	Training			SRR12524137	To498	3-line restorer
	WM188	Training			SRR12524138	To496	3-line restorer
	WM189	Training			SRR12524139	To494	3-line restorer
	WM190	Training			SRR12524140	To463-2	3-line restorer
	WM191	Training			SRR12524142	To463-1	3-line restorer
	WM192	Training			SRR12524143	To435	3-line restorer
	WM193	Training			SRR12524144	To326	3-line restorer
	WM194	Training			SRR12524177	Taiyin1hao	3-line restorer
	WM196	Training			SRR12524180	Taihui900	3-line restorer
	WM205	Testing			SRR12524181	Taihui808	3-line restorer
	WM229	Testing			SRR12524182	Taihui187	3-line restorer
	WM230	Testing			SRR12524183	Taihui46	3-line restorer
	WM239	Testing			SRR12524186	AoR15	3-line restorer
	WM260	Testing			SRR12524189	T315	3-line restorer
	WM261	Testing			SRR12524201	Suhui728	3-line restorer
	WM264	Testing			SRR12524204	Shuhui707	3-line restorer
	WM282	Testing			SRR12524205	Shuhui600	3-line restorer
	WM299	Testing			SRR12524206	Shuhui548	3-line restorer
	WM304	Testing			SRR12524207	Shuhui538	3-line restorer
	WM309	Testing			SRR12524209	Shuhui527	3-line restorer
	WM317	Testing			SRR12524210	Shuhui498	3-line restorer
	WM318	Testing			SRR12524211	Shuhui362	3-line restorer
	WM324	Testing			SRR12524212	Shuhui361	3-line restorer
	WM334	Testing			SRR12524213	Shuhui257	3-line restorer
	WM345	Testing			SRR12524214	Shuhui204	3-line restorer
	WM347	Testing			SRR12524215	Shuhui203	3-line restorer
	WM349	Testing			SRR12524216	Shuhui202	3-line restorer
	WM356	Testing			SRR12524217	Shuhui137	3-line restorer
	WM371	Testing			SRR12524243	Ronghui906	3-line restorer
	WM377	Testing			SRR12524250	R9918	3-line restorer
	WM378	Testing			SRR12524251	R9516	3-line restorer
	WM387	Testing			SRR12524255	R8117	3-line restorer
	WM391	Testing			SRR12524257	R6547	3-line restorer
	WM136	Testing			SRR12524258	R6135	3-line restorer
	WM151	Testing			SRR12524259	R5240	3-line restorer
	WM110	Testing			SRR12524260	R5128	3-line restorer
	WM159	Testing			SRR12524261	R3700	3-line restorer
	WM169	Testing			SRR12524266	R2618	3-line restorer
	WM179	Testing			SRR12524267	R2329	3-line restorer
					SRR12524268	R2122	3-line restorer
					SRR12524273	R1586	3-line restorer
					SRR12524276	R1511	3-line restorer
					SRR12524277	R1468	3-line restorer
					SRR12524278	R1288	3-line restorer
					SRR12524279	R1222	3-line restorer
					SRR12524280	R1202	3-line restorer
					SRR12524281	R1152	3-line restorer
					SRR12524283	R1141	3-line restorer
					SRR12524284	R1106	3-line restorer
					SRR12524285	R1086	3-line restorer
					SRR12524287	R1078	3-line restorer
					SRR12524288	R1028	3-line restorer
					SRR12524289	R1008	3-line restorer
					SRR12524290	R1005	3-line restorer
					SRR12524295	R963	3-line restorer
					SRR12524300	R898	3-line restorer
					SRR12524303	R706	3-line restorer
					SRR12524304	R687	3-line restorer
					SRR12524306	R644	3-line restorer
					SRR12524307	R618	3-line restorer
					SRR12524309	R608	3-line restorer
					SRR12524310	R583	3-line restorer
					SRR12524311	R573	3-line restorer
					SRR12524312	R527	3-line restorer
					SRR12524314	R508	3-line restorer
					SRR12524315	R507	3-line restorer
					SRR12524318	R402	3-line restorer
					SRR12524320	R363	3-line restorer
					SRR12524321	R362	3-line restorer
					SRR12524324	R325	3-line restorer
					SRR12524325	R320	3-line restorer
					SRR12524326	R306	3-line restorer
					SRR12524329	R288	3-line restorer
					SRR12524331	R273	3-line restorer
					SRR12524332	R228	3-line restorer

## Sheet: S4
Supplementary Table 4. Benchmarking the prediction performance of different SNP types based on six GS models.
maize GSTP006								rice GSTP008								soybean GSTP014
Trait	SNP type	Model	Results					Trait	SNP type	Model	Results					Trait	SNP type	Model	Results
			Max.accuracy	Mean.accuracy	SD	SE					Max.accuracy	Mean.accuracy	SD	SE					Max.accuracy	Mean.accuracy	SD	SE
Plant height	Intergenic	rrBLUP	0.597847	0.587683	0.00679939	0.00124139		Plant Height BLUP	Intergenic	rrBLUP	0.762525	0.752562	0.00614785	0.00112244		Plant height BLUP	Intergenic	rrBLUP	0.784778	0.776649	0.00421734	0.000769977
		BayesCpi	0.598238	0.588158	0.00714112	0.00130378				BayesCpi	0.768374	0.751246	0.00723605	0.00132112				BayesCpi	0.797386	0.784527	0.00672187	0.00122724
		BayesL	0.598981	0.581181	0.00846892	0.00154621				BayesL	0.751567	0.741064	0.00547577	0.000999735				BayesL	0.786696	0.773615	0.00626047	0.001143
		BayesR	0.598349	0.58779	0.00746632	0.00136316				BayesR	0.762928	0.754055	0.00551653	0.00100718				BayesR	0.801599	0.787388	0.00776179	0.0014171
		LightGBM	0.586414	0.570004	0.00829401	0.00151427				LightGBM	0.778992	0.759786	0.00889682	0.00162433				LightGBM	0.81253	0.798593	0.00530981	0.000969434
	Intron	rrBLUP	0.59867	0.588852	0.00681961	0.00124509			Intron	rrBLUP	0.763936	0.754495	0.00634958	0.00115927			Intron	rrBLUP	0.797573	0.786947	0.00372911	0.000680839
		BayesCpi	0.601659	0.588819	0.00756149	0.00138053				BayesCpi	0.764917	0.75383	0.00563548	0.00102889				BayesCpi	0.80758	0.796951	0.00603864	0.0011025
		BayesL	0.596546	0.585826	0.00697789	0.00127398				BayesL	0.752204	0.74274	0.00630194	0.00115057				BayesL	0.799209	0.783809	0.00509172	0.000929617
		BayesR	0.601466	0.590136	0.00664111	0.0012125				BayesR	0.774659	0.757298	0.00699127	0.00127642				BayesR	0.813686	0.799397	0.00732239	0.00133688
		LightGBM	0.576955	0.567356	0.0060958	0.00111293				LightGBM	0.774876	0.756561	0.00906936	0.00165583				LightGBM	0.816217	0.806877	0.00488819	0.000892458
	Tolerated	rrBLUP	0.619182	0.601339	0.00751503	0.00137205			Tolerated	rrBLUP	0.75295	0.744006	0.00491764	0.000897834			Tolerated	rrBLUP	0.795429	0.786839	0.00464556	0.000848159
		BayesCpi	0.620678	0.601341	0.00853142	0.00155762				BayesCpi	0.761286	0.747668	0.00516748	0.000943449				BayesCpi	0.810533	0.79604	0.00783253	0.00143002
		BayesL	0.617538	0.595973	0.00788705	0.00143997				BayesL	0.742693	0.733823	0.00444028	0.000810681				BayesL	0.803466	0.786391	0.00731833	0.00133614
		BayesR	0.620696	0.601436	0.00817535	0.00149261				BayesR	0.760049	0.747431	0.00504127	0.000920405				BayesR	0.81423	0.79919	0.00808564	0.00147623
		LightGBM	0.590701	0.577203	0.00690145	0.00126003				LightGBM	0.766046	0.749955	0.00735672	0.00134315				LightGBM	0.820556	0.808225	0.00768974	0.00140395
	Deleterious	rrBLUP	0.617209	0.602209	0.00691994	0.0012634			Deleterious	rrBLUP	0.755326	0.746073	0.00685306	0.00125119			Deleterious	rrBLUP	0.791842	0.783931	0.0034614	0.000631963
		BayesCpi	0.618509	0.602093	0.00714986	0.00130538				BayesCpi	0.76323	0.746246	0.00774827	0.00141463				BayesCpi	0.793793	0.786744	0.00405301	0.000739974
		BayesL	0.610208	0.596831	0.00700168	0.00127833				BayesL	0.747299	0.737333	0.00626803	0.00114438				BayesL	0.792152	0.780988	0.00364866	0.000666151
		BayesR	0.619037	0.604565	0.00753515	0.00137572				BayesR	0.761286	0.748192	0.00685642	0.0012518				BayesR	0.799253	0.791124	0.00404401	0.000738332
		LightGBM	0.59674	0.579289	0.00844305	0.00154148				LightGBM	0.758738	0.743147	0.00877515	0.00160212				LightGBM	0.807518	0.800668	0.00349566	0.000638217
	Synonymous	rrBLUP	0.624049	0.603515	0.00728558	0.00133016			Synonymous	rrBLUP	0.766426	0.752934	0.00672398	0.00122763			Synonymous	rrBLUP	0.798512	0.790369	0.00351232	0.000641258
		BayesCpi	0.625872	0.604845	0.00827291	0.00151042				BayesCpi	0.769647	0.754447	0.0062849	0.00114746				BayesCpi	0.815841	0.802115	0.00568778	0.00103844
		BayesL	0.620116	0.599432	0.00798619	0.00145807				BayesL	0.751166	0.741544	0.00549195	0.00100269				BayesL	0.80029	0.790342	0.00496581	0.000906628
		BayesR	0.624816	0.605142	0.0079494	0.00145136				BayesR	0.766284	0.755641	0.00648673	0.00118431				BayesR	0.811867	0.804523	0.00514537	0.000939412
		LightGBM	0.592009	0.575073	0.00771518	0.00140859				LightGBM	0.766861	0.756233	0.00644268	0.00117627				LightGBM	0.81973	0.811273	0.00408331	0.000745506
Grain yield per plant	Intergenic	rrBLUP	0.661813	0.654447	0.0039217	0.000716002		Grain Yield per Plant BLUP	Intergenic	rrBLUP	0.574828	0.551874	0.00943983	0.00172347		One hundred seed weight BLUP	Intergenic	rrBLUP	0.782958	0.773166	0.00461162	0.000841964
		BayesCpi	0.664952	0.654134	0.00353258	0.000644958				BayesCpi	0.570262	0.55466	0.00712646	0.00130111				BayesCpi	0.783037	0.772639	0.00375123	0.000684877
		BayesL	0.661031	0.649292	0.00449569	0.000820797				BayesL	0.559206	0.540042	0.00692365	0.00126408				BayesL	0.783267	0.76857	0.0042685	0.000779318
		BayesR	0.666422	0.654876	0.00380612	0.000694899				BayesR	0.564551	0.552279	0.00719684	0.00131396				BayesR	0.783241	0.773711	0.00378535	0.000691107
		LightGBM	0.668579	0.655928	0.0052963	0.000966967				LightGBM	0.59401	0.568326	0.0125362	0.00228879				LightGBM	0.777914	0.76735	0.00443136	0.000809052
	Intron	rrBLUP	0.674788	0.665164	0.00353729	0.000645818			Intron	rrBLUP	0.560419	0.549981	0.00690174	0.00126008			Intron	rrBLUP	0.782787	0.774529	0.00449332	0.000820365
		BayesCpi	0.670351	0.665065	0.00224634	0.000410123				BayesCpi	0.570595	0.556535	0.00739662	0.00135043				BayesCpi	0.782695	0.776052	0.00392715	0.000716996
		BayesL	0.672318	0.663205	0.00333017	0.000608004				BayesL	0.554497	0.542975	0.00527373	0.000962847				BayesL	0.778296	0.771632	0.00426797	0.000779221
		BayesR	0.672073	0.665242	0.00353101	0.00110707				BayesR	0.566934	0.554849	0.00606367	0.00110707				BayesR	0.784664	0.775358	0.00414174	0.000756175
		LightGBM	0.680073	0.667349	0.00553479	0.00101051				LightGBM	0.590063	0.572445	0.00963049	0.00175828				LightGBM	0.778222	0.769912	0.00526161	0.000960635
	Tolerated	rrBLUP	0.671405	0.664121	0.00451867	0.000824992			Tolerated	rrBLUP	0.564419	0.547317	0.00747304	0.00136438			Tolerated	rrBLUP	0.77843	0.768002	0.00458703	0.000837473
		BayesCpi	0.669641	0.66266	0.00418433	0.000763951				BayesCpi	0.567573	0.55544	0.00709779	0.00129587				BayesCpi	0.777225	0.767114	0.0044877	0.000819338
		BayesL	0.669409	0.660883	0.00377745	0.000689665				BayesL	0.550925	0.542791	0.00476892	0.000870682				BayesL	0.770132	0.764364	0.00381055	0.000695708
		BayesR	0.672892	0.663549	0.00397594	0.000725903				BayesR	0.567502	0.55116	0.007215	0.00131727				BayesR	0.774435	0.767887	0.00384138	0.000701336
		LightGBM	0.672875	0.659196	0.00479624	0.00087567				LightGBM	0.612378	0.587477	0.0120954	0.00220831				LightGBM	0.767077	0.757847	0.0047106	0.000860033
	Deleterious	rrBLUP	0.667511	0.660346	0.00268259	0.000489773			Deleterious	rrBLUP	0.549899	0.538847	0.0056951	0.00103978			Deleterious	rrBLUP	0.775922	0.768357	0.00319606	0.000583517
		BayesCpi	0.667738	0.658768	0.00396803	0.00072446				BayesCpi	0.573732	0.548246	0.00945514	0.00172626				BayesCpi	0.776455	0.768541	0.003836	0.000700355
		BayesL	0.662035	0.655827	0.00360467	0.000658119				BayesL	0.540102	0.531243	0.00459418	0.000838779				BayesL	0.772186	0.763864	0.00333156	0.000608256
		BayesR	0.665928	0.660246	0.00336324	0.00061404				BayesR	0.558332	0.544239	0.0064429	0.00117631				BayesR	0.773602	0.768798	0.00289495	0.000528543
		LightGBM	0.661591	0.653639	0.00425635	0.0007771				LightGBM	0.598875	0.571539	0.0119209	0.00217645				LightGBM	0.768361	0.758524	0.004043	0.000738147
	Synonymous	rrBLUP	0.676677	0.666684	0.00385136	0.000703158			Synonymous	rrBLUP	0.572564	0.558302	0.0081687	0.00149139			Synonymous	rrBLUP	0.782385	0.776637	0.00298283	0.000544588
		BayesCpi	0.672775	0.665401	0.00333809	0.00060945				BayesCpi	0.571661	0.560565	0.00629872	0.00114998				BayesCpi	0.788574	0.777643	0.00401648	0.000733305
		BayesL	0.670492	0.664326	0.00270739	0.0004943				BayesL	0.562583	0.551306	0.00469315	0.000856849				BayesL	0.779864	0.774318	0.00314975	0.000575063
		BayesR	0.671939	0.665697	0.00349738	0.000638532				BayesR	0.572626	0.560444	0.00596158	0.00108843				BayesR	0.782063	0.777393	0.00342165	0.000624705
		LightGBM	0.674965	0.659875	0.0062355	0.00113844				LightGBM	0.609725	0.579295	0.0124468	0.00227246				LightGBM	0.778054	0.769751	0.0044556	0.000813478
Days to anthesis	Intergenic	rrBLUP	0.742618	0.731807	0.00643873	0.00117555		Heading Date BLUP	Intergenic	rrBLUP	0.901783	0.893542	0.00397484	0.000725704		Beginning bloom date BLUP	Intergenic	rrBLUP	0.844938	0.841049	0.00184458	0.000336774
		BayesCpi	0.745648	0.730995	0.00691128	0.00126182				BayesCpi	0.896267	0.890015	0.00294173	0.000537084				BayesCpi	0.847272	0.842645	0.00258949	0.000472773
		BayesL	0.74004	0.725837	0.00806195	0.0014719				BayesL	0.898687	0.887966	0.00389379	0.000710906				BayesL	0.843353	0.83815	0.0019381	0.000353848
		BayesR	0.741243	0.731146	0.00603323	0.00110151				BayesR	0.898807	0.892261	0.00395627	0.000722312				BayesR	0.847706	0.842895	0.00259314	0.00047344
		LightGBM	0.71753	0.703206	0.00721998	0.00131818				LightGBM	0.900868	0.892691	0.00420411	0.000767561				LightGBM	0.849137	0.841285	0.00420941	0.000768529
	Intron	rrBLUP	0.750438	0.740037	0.00572666	0.00104554			Intron	rrBLUP	0.899232	0.891807	0.0033917	0.000619236			Intron	rrBLUP	0.846349	0.842042	0.00188901	0.000344885
		BayesCpi	0.753268	0.74072	0.00691468	0.00126244				BayesCpi	0.900754	0.891734	0.00416274	0.000760009				BayesCpi	0.853422	0.845192	0.00289391	0.000528353
		BayesL	0.743485	0.733594	0.00648948	0.00118481				BayesL	0.891669	0.887494	0.00301751	0.000550919				BayesL	0.843115	0.840153	0.0019684	0.000359379
		BayesR	0.752641	0.741011	0.00641891	0.00117193				BayesR	0.901375	0.893172	0.00355289	0.000648665				BayesR	0.849891	0.845298	0.00202136	0.000369049
		LightGBM	0.725872	0.709202	0.00812392	0.00148322				LightGBM	0.899203	0.89224	0.0036885	0.000673425				LightGBM	0.850184	0.843019	0.00288458	0.000526651
	Tolerated	rrBLUP	0.755258	0.743583	0.00604549	0.00110375			Tolerated	rrBLUP	0.89566	0.886984	0.00369929	0.000675394			Tolerated	rrBLUP	0.852165	0.845842	0.00239496	0.000437258
		BayesCpi	0.757853	0.743622	0.00660161	0.00120528				BayesCpi	0.893926	0.886123	0.00373592	0.000682083				BayesCpi	0.854304	0.847429	0.00300737	0.000549068
		BayesL	0.743235	0.735073	0.00520072	0.000949517				BayesL	0.890512	0.882323	0.00319123	0.000582636				BayesL	0.847771	0.842472	0.00280401	0.00051194
		BayesR	0.752629	0.745136	0.00494633	0.000903072				BayesR	0.894544	0.888111	0.00338662	0.000618309				BayesR	0.856082	0.847562	0.00347213	0.000633921
		LightGBM	0.736033	0.714384	0.0107722	0.00196672				LightGBM	0.896256	0.890976	0.00312783	0.00057106				LightGBM	0.846761	0.839008	0.00403787	0.000737211
	Deleterious	rrBLUP	0.750081	0.740002	0.00446874	0.000815877			Deleterious	rrBLUP	0.896716	0.890746	0.00355537	0.000649118			Deleterious	rrBLUP	0.845345	0.841009	0.00210379	0.000384097
		BayesCpi	0.755155	0.742495	0.00543991	0.000993187				BayesCpi	0.898275	0.890447	0.00443496	0.00080971				BayesCpi	0.84791	0.842505	0.00264251	0.000482454
		BayesL	0.74471	0.731106	0.00539688	0.000985331				BayesL	0.894352	0.887506	0.0036849	0.000672768				BayesL	0.841181	0.836285	0.00256701	0.000468671
		BayesR	0.752611	0.742328	0.00502827	0.000918032				BayesR	0.897641	0.891007	0.0046714	0.000852878				BayesR	0.847116	0.842822	0.00232736	0.000424917
		LightGBM	0.758738	0.743147	0.00877515	0.00160212				LightGBM	0.895094	0.890099	0.00314639	0.000574449				LightGBM	0.846588	0.837414	0.00356843	0.000651504
	Synonymous	rrBLUP	0.764688	0.751918	0.00665387	0.00121482			Synonymous	rrBLUP	0.898454	0.892323	0.00332248	0.000606598			Synonymous	rrBLUP	0.850544	0.844542	0.00240215	0.00043857
		BayesCpi	0.769693	0.753706	0.00638083	0.00116498				BayesCpi	0.898665	0.891978	0.00365472	0.000667257				BayesCpi	0.849469	0.845274	0.00268075	0.000489436
		BayesL	0.761834	0.747029	0.00672562	0.00122792				BayesL	0.893643	0.887381	0.00345837	0.000631408				BayesL	0.844547	0.840535	0.00291299	0.000531837
		BayesR	0.772449	0.754061	0.00648657	0.00118428				BayesR	0.89994	0.893283	0.00361603	0.000660193				BayesR	0.85339	0.846649	0.00305097	0.000557029
		LightGBM	0.731629	0.715841	0.00835936	0.0015262				LightGBM	0.899901	0.894039	0.00308518	0.000563275				LightGBM	0.847828	0.842877	0.00276917	0.000505579
